# Supplementary material for: UPLC-ESI-Q-TOF-MS-Based Metabolite Profiling, Antioxidant and Anti-Inflammatory Properties of Different Organ Extracts of Abeliophyllum distichum
Source: Antioxidants (Basel). 2021 Jan 7;10(1):70. doi: 10.3390/antiox10010070 (PMC7827262; doi:10.3390/antiox10010070)
Supplement: Supplementary file 1 [file antioxidants-10-00070-s001.zip]

Archive with 1 entries (1 files):
- antioxidants-1053187-supplementary.doc
